# Supplementary material for: Clay Mineral and Geochemical Proxies for Intense Climate Change in the Permian Gondwana Rock Record from Eastern India
Source: Research (Wash D C). 2019 Nov 12;2019:8974075. doi: 10.34133/2019/8974075 (PMC6946268; doi:10.34133/2019/8974075)
Supplement: Supplementary Materials — Table S1: X-ray diffraction analysis of the mudstones (<2 μm fraction). Table S2: major oxide (weight %) and trace element including rare earth element concentrations (ppm) of the mudstones. Table S3: ICV, K2O/Al2O3, SiO2/Al2O3, CIA, and trace element ratios in the mudstones from the Raniganj basin compared with the analogous ratios in sediments derived from felsic rocks, mafic rocks, and upper continental crust. Table S4: analyses of rock standards [40, 52]. [file 8974075.f1.zip]

Archive with 4 entries (4 files):
- Ghosh_Table S1.xls
- Ghosh_Table S2.xls
- Ghosh_Table S3.xls
- Ghosh_Table S4.xls
