# Supplementary material for: Clay Mineral and Geochemical Proxies for Intense Climate Change in the Permian Gondwana Rock Record from Eastern India
Source: Research (Wash D C). 2019 Nov 12;2019:8974075. doi: 10.34133/2019/8974075 (PMC6946268; doi:10.34133/2019/8974075)
Supplement: Supplementary Materials — Table S1: X-ray diffraction analysis of the mudstones (<2 μm fraction). Table S2: major oxide (weight %) and trace element including rare earth element concentrations (ppm) of the mudstones. Table S3: ICV, K2O/Al2O3, SiO2/Al2O3, CIA, and trace element ratios in the mudstones from the Raniganj basin compared with the analogous ratios in sediments derived from felsic rocks, mafic rocks, and upper continental crust. Table S4: analyses of rock standards [40, 52]. [file 8974075.f1.zip › Ghosh_Table S1.xls]

## Sheet: Sheet1 (2)
TABLE S1: X-Ray Diffraction Analysis of the mudstones (< 2µm fraction)
Formation	Sample	Illite/smectite			Illite		Kaolinite		Chlorite/smectite			Chlorite			Quartz	Siderite	K-feldspar	Plagioclase
		Weight %	Order	% Illite	Weight %	Crys	Weight %	Crys	Weight %	Order	% Chl	Weight %	Crys	Y	Weight %	Weight %	Weight %	Weight %
Barakar River section
Barakar	Rani 19B	12.0026	O	60-80	21.2704	P	64.7228	M	0			Trace	P	-	2.00417		0	0
	Rani 18A	Trace	O	70-80	58.2883	M	36.1117	M	0			Trace	P	-	5.6	0
	Rani 17A	9.10351	O	60-80	28.1641	P	60.9116	M	0			Trace	P	-	1.82083		0	0
	Rani 21A	11.829	O	60-80	31.6972	P	52.553	M	0			Trace	P	-	3.92083		0	0
	Rani 20A	11.1843	O	70-80	33.6378	P	51.5779	M	0			Trace	P	-	3.6	0
Talchir	Rani 9C	21.7362	O	60-80	28.3666	P	0		Trace	O	50-60	40.3334	W	2	2.60833		4.14	2.81538
	Rani 22B	0			47.7944	P	0		21.7459	O	50-60	20.4725	P	-	2.53333		3.3	4.15385
Madhrardih and Khudiya Nadi section
Barakar	Rani 34A	34.145	O/LR	70-90	65.8549	M	0		0			Trace	P	-	0		0	0
	Rani 33A	5.3123	O	70-80	19.8512	P	72.6573	M	0			Trace	P	-	2.17917		0	0
	Rani 32A	Trace	O	60-80	18.0043	P	80.5498	M	0			Trace	P	-	1.44583		0	0
	Rani 31C	Trace	O	60-80	12.476	P	86.8157	M	0			Trace	P	-	0.708333		0	0
	Rani 16A	13.4049	O/LR	70-90	78.1951	M	7.44715e-06		0			7.44715e-06		-	3.06667	5.33333	TR
	Rani 24E	10.1546	O	60-80	14.0951	P	73.9919	M	0			Trace	P	-	1.75833		0	0
	Rani 25A	4.68573	RI/O	40-60	5.27145	P	88.1386	M	0			Trace	P	-	1.90417		0	0
Talchir	Rani 28A	0			32.9667	P	0		0			53.8907	W	2	4.23333		4.14	4.76923
	Rani 14B	0			63.8073	P	0		21.7417	O	50-60	Trace	P	-	1.6125		6.3	6.53846
	Rani 13B	0			46.7716	P	0		16.1523	O	50	30.7477	P	-	6.30833	0	TR	TR
	Rani 13A	0			59.0473	P	0		23.6189	O	50-60	Trace	P	-	2.3		6.48	8.55385
	Rani 12C	0			45.0937	P	0		29.75	O	50-60	12.25	P	-	3.02083		4.78	5.10769
	Rani 15A	58.6381	RI/O	40-60	32.4326	P	0		5.60435	O	50	0		-	3.325	0	TR	TR
Ajay River section
Talchir	Rani 6B	25.7907	O	70-80	41.8823	P	0		8.79258	O	50-60	9.50742	P	-	3.52083		5.22	5.24615
	Rani 4A	37.3048	RI/O	40-60	47.8913	P	0		10.7	O	50	0		-	4.11667	0	TR	TR
	Rani 4C	20.5624	O	70-80	36.1614	P	0		12.1956	O	50-60	Trace	P	-	6.40833		15.38	9.29231
	Rani 5A	0			58.2363	M	0		11.882	O	50	26.118	P	-	3.80833	0	TR	TR
Mixed-layer Ordering:				Crystallinity:
R I = Randomly Interstratified (R0)				VW = Very Well Crystallised
O = Ordered Interstratification (R1)				W = Well Crystallised
LR = Long-range Ordering (R3)				M = Moderately Crystallised
				P = Poorly Crystallised
Notes:
1) Small amount of laumontite are probably present in samples 12C, 13A and 14B
2) Y = No. of Fe atoms in six octahedral site
