# Supplementary material for: Clay Mineral and Geochemical Proxies for Intense Climate Change in the Permian Gondwana Rock Record from Eastern India
Source: Research (Wash D C). 2019 Nov 12;2019:8974075. doi: 10.34133/2019/8974075 (PMC6946268; doi:10.34133/2019/8974075)
Supplement: Supplementary Materials — Table S1: X-ray diffraction analysis of the mudstones (<2 μm fraction). Table S2: major oxide (weight %) and trace element including rare earth element concentrations (ppm) of the mudstones. Table S3: ICV, K2O/Al2O3, SiO2/Al2O3, CIA, and trace element ratios in the mudstones from the Raniganj basin compared with the analogous ratios in sediments derived from felsic rocks, mafic rocks, and upper continental crust. Table S4: analyses of rock standards [40, 52]. [file 8974075.f1.zip › Ghosh_Table S2.xls]

## Sheet: Sheet3
TABLE S2: Major oxide (weight %) and trace element including rare earth element concentrations (ppm) of the mudstones
Sample No.	Talchir Formation							Barakar Formation
	Rani 4A	Rani 5A	Rani 5B	Rani 6B	Rani 12C	Rani 13B	Rani 15A	Rani 16A	Rani 17A	Rani 18A	Rani 20A
SiO2	53.93	56.91	53.84	57.47	69.9	66.62	52.33	46.51	50.25	50.97	49.97
Al2O3	17.36	16.91	17.63	16.2	12.27	13.36	16.94	19.41	24.83	20.13	21.57
Fe2O3	8.69	8.78	10.21	8.52	4.72	5.6	9.86	8.15	2.66	6.34	4.07
TiO2	0.96	0.84	0.81	0.85	0.58	0.7	1.11	1.24	1.28	1	1.06
MnO	0.07	0.08	0.13	0.12	0.09	0.08	0.06	0.12	0.02	0.08	0.04
CaO	1.5	1.7	1.35	1.09	2.63	2.72	1.87	0.34	0.18	0.24	0.14
MgO	2.25	3.2	2.81	1.97	1.66	1.92	3.3	0.75	0.73	1.31	0.98
K2O	4.49	3.16	3.52	3.83	2.29	2.57	4.35	5.97	2.91	3.14	2.33
Na2O	1.54	2.21	1.94	2.5	2.31	2.4	1.09	0.08	0.31	0.34	0.06
P2O5	0.17	0.16	0.19	0.14	0.12	0.16	0.18	0.1	0.07	0.07	0.04
Cr2O3	0.014	0.022	0.023	0.013	0.008	0.011	0.019	0.021	0.021	0.022	0.016
TOT/C	0.48	0.27	0.54	1.2	0.04	0.06	0.09	9.71	6.61	6.85	10.21
TOT/S	<0.02	<0.02	0.02	<0.02	<0.02	<0.02	<0.02	0.1	0.1	0.05	0.11
LOI	8.7	5.7	7.2	7	3.1	3.6	8.6	17	16.5	16	19.5
Total	99.78	99.79	99.8	99.79	99.77	99.82	99.81	99.77	99.79	99.79	99.83
Sc	17	17	17	17	13	15	23	24	19	21	26
V	223	127	209	188	79	96	155	196	184	155	163
Cr	96	151	157	89	55	75	130	144	144	151	109
Co	23.2	32.5	36.8	30.2	95.6	50.9	24.6	48.5	49.6	46.6	42.8
Ni	48.4	67.8	68	55.2	15.5	24.5	60.3	44.6	53.3	71.5	36.7
Cu	54.8	146.6	68.8	51.9	10.4	20.2	72.8	22.6	70.1	76.8	50.2
Zn	129	95	95	126	36	51	102	158	95	108	100
Ga	28.5	25.7	24.8	22.9	13.4	15	23.6	29.1	34	26.4	25.9
Y	53.6	32.7	38.4	53.6	30.1	32.4	37.6	54.7	41.6	47.7	57.2
Zr	156	175.9	135.9	231.2	290.9	260.2	111.4	410.3	388.4	317.6	195.2
Nb	24.5	19.8	19.7	20.9	10.4	12.5	28.5	23.9	22.7	19.4	18.5
Hf	4.4	4.8	3.9	6.7	7.6	7	3	11.4	11.1	9.2	5.4
Ta	1.5	1.4	1.4	1.5	2.1	1.6	1.9	1.7	2.2	1.7	1.6
Th	55.3	41	55	41.9	11.3	14.9	31.7	27	30.5	29.9	25.3
U	7.4	5.4	4.4	5.4	1.7	2.2	2.2	3.8	7.5	6.3	7.4
Rb	243.1	138.2	180.2	164.4	66.3	88.3	242.4	178.2	153.3	180.9	142.5
Sr	133.3	141.2	128.1	136.6	229.1	227.1	104.6	138.5	144.6	178.5	42.9
Cs	5.1	3.8	6.6	4.5	0.9	0.9	15.4	3.9	12.1	9.9	11.2
Ba	1137	867	847	1020	707	688	700	702	526	858	487
Pb	21.5	32.9	29.4	18	7.2	7.4	10.6	30.7	26.4	23.1	22.9
La	109.7	72.2	83.8	84	33.8	42.1	55.6	78.3	69.7	69.1	72
Ce	173	124.4	171.5	156.8	63.7	76.1	78.3	155.7	133.7	138.3	140.2
Pr	24.71	15.01	18.95	19.79	7.63	9.5	14.02	20.53	16.32	15.96	16.36
Nd	86.3	52.5	68	72.6	28	34.4	52.2	78.7	61.3	58.1	60.7
Sm	14.83	9.43	11.68	14.14	5.24	6.62	9.98	15.15	11.69	11.07	11.27
Eu	2.21	1.7	1.98	2	1.3	1.46	1.74	2.86	2.39	2.11	2.5
Gd	12.3	7.79	10.06	12.15	5.2	6.32	8.64	12.47	10.36	9.87	11.68
Tb	1.8	1.17	1.39	1.82	0.87	0.95	1.34	1.73	1.4	1.48	1.87
Dy	9.79	6.5	7.75	10.11	5.34	5.77	7.63	10.15	7.69	8.92	10.99
Ho	1.93	1.3	1.56	2.14	1.15	1.18	1.47	2.13	1.63	1.87	2.24
Er	5.66	3.67	4.22	6.11	3.46	3.56	4.11	6.61	4.72	5.56	6.31
Tm	0.78	0.5	0.58	0.88	0.5	0.5	0.58	0.98	0.68	0.76	0.85
Yb	4.89	3.26	3.68	5.76	3.33	3.39	3.69	6.38	4.44	5.05	5.4
Lu	0.75	0.51	0.54	0.88	0.5	0.51	0.54	0.98	0.69	0.77	0.82
Total REE	448.65	299.94	385.69	389.18	160.02	192.36	239.84	392.67	326.71	328.92	343.19
