# Supplementary material for: Clay Mineral and Geochemical Proxies for Intense Climate Change in the Permian Gondwana Rock Record from Eastern India
Source: Research (Wash D C). 2019 Nov 12;2019:8974075. doi: 10.34133/2019/8974075 (PMC6946268; doi:10.34133/2019/8974075)
Supplement: Supplementary Materials — Table S1: X-ray diffraction analysis of the mudstones (<2 μm fraction). Table S2: major oxide (weight %) and trace element including rare earth element concentrations (ppm) of the mudstones. Table S3: ICV, K2O/Al2O3, SiO2/Al2O3, CIA, and trace element ratios in the mudstones from the Raniganj basin compared with the analogous ratios in sediments derived from felsic rocks, mafic rocks, and upper continental crust. Table S4: analyses of rock standards [40, 52]. [file 8974075.f1.zip › Ghosh_Table S3.xls]

## Sheet: Sheet2
TABLE S3: ICV, K2O/Al2O3, SiO2/Al2O3, CIA and trace element ratios in the mudstones from the Raniganj basin compared with the analogous ratios in sediments
derived from felsic rocks, mafic rocks and upper continental crust
	Talchir Formation							Barakar Formation				Range of sediment from felsic sourcesa	Range of sediments from mafic sourcesa	UCCb
Sample No.	Rani 4A	Rani 5A	Rani 5B	Rani 6B	Rani 12C	Rani 13B	Rani 15A	Rani 16A	Rani 17A	Rani 18A	Rani 20A
ICV	1.12327	1.18096	1.17811	1.16543	1.16381	1.19686	1.27745	0.857805	0.325816	0.61848	0.402411
K2O/Al2O3	0.258641	0.186872	0.19966	0.23642	0.186634	0.192365	0.256789	0.307573	0.117197	0.155986	0.10802
SiO2/Al2O3	3.10657	3.36546	3.05389	3.54753	5.69682	4.98653	3.08914	2.39619	2.02376	2.53204	2.31664
CIA	63.1722	62.4985	65.0894	61.2711	52.5924	53.3651	63.1116	72.9108	86.1646	82.0818	88.2383
Th/Sc	3.25294	2.41176	3.23529	2.46471	0.869231	0.993333	1.37826	1.125	1.60526	1.42381	0.973077	0.84-20.5	0.05-0.22	0.79
La/Sc	6.45294	4.24706	4.92941	4.94118	2.6	2.80667	2.41739	3.2625	3.66842	3.29048	2.76923	2.5-16.3	0.43-0.86	2.21
Cr/Th	1.73599	3.68293	2.85455	2.12411	4.86726	5.03356	4.10095	5.33333	4.72131	5.05017	4.3083	4.00-15.0	25-500	7.76
La/Th	1.98373	1.76098	1.52364	2.00477	2.99115	2.8255	1.75394	2.9	2.28525	2.31104	2.84585	No data	No data
LREE/HREE	10.3881	10.6927	11.4926	8.3611	6.54201	7.30839	7.14714	8.04321	8.89022	8.21062	7.20269	No data	No data
Eu/Eu*	0.500054	0.606138	0.558203	0.466299	0.761068	0.689783	0.572631	0.635878	0.663679	0.616875	0.665892	0.40-0.94	0.71-0.95	0.63
a Ghosh and Sarkar (2010)
b McLennan et al. 2006
