# Supplementary material for: Clay Mineral and Geochemical Proxies for Intense Climate Change in the Permian Gondwana Rock Record from Eastern India
Source: Research (Wash D C). 2019 Nov 12;2019:8974075. doi: 10.34133/2019/8974075 (PMC6946268; doi:10.34133/2019/8974075)
Supplement: Supplementary Materials — Table S1: X-ray diffraction analysis of the mudstones (<2 μm fraction). Table S2: major oxide (weight %) and trace element including rare earth element concentrations (ppm) of the mudstones. Table S3: ICV, K2O/Al2O3, SiO2/Al2O3, CIA, and trace element ratios in the mudstones from the Raniganj basin compared with the analogous ratios in sediments derived from felsic rocks, mafic rocks, and upper continental crust. Table S4: analyses of rock standards [40, 52]. [file 8974075.f1.zip › Ghosh_Table S4.xls]

## Sheet: Sheet1
TABLE S4: Analyses of rock standards
	SO-18 (mixed rock matrix)
Trace Elements	Certified value	Analyzed value
Sc	25	23.5
V	200	194
Cr
Co	26.2	24.1
Ni	44	38.5
Cu	66
Zn	80
Ga	17.6	16.2
Rb	28.7	25.5
Sr	407.4	378.7
Y	33	26.1
Zr	280	309.3
Nb	20.9	21.2
Cs	7.1	6.6
Ba	514	472
Hf	9.8	9.8
Ta	7.4	6.9
Pb
Th	9.9	8.7
U	16.4	15.5
La	12.3	11.7
Ce	27.1	24.5
Pr	3.45	3.11
Nd	14	11
Sm	3	2.88
Eu	0.89	0.82
Gd	2.93	2.94
Tb	0.53	0.45
Dy	3	2.78
Ho	0.62	0.55
Er	1.84	1.79
Tm	0.29	0.25
Yb	1.79	1.78
Lu	0.27	0.24
Major oxides	Certified value	Analyzed value (average of 4 to 6 determinations)
Na2O	3.71	3.67
MgO	3.35	3.4
Al2O3	14.23	14.19
SiO2	58.47	57.89
P2O5	0.83	0.82
K2O	2.17	2.19
CaO	6.42	6.39
TiO2	0.69	0.7
MnO	0.39	0.41
Fe2O3 (Total)	7.67	7.66
Cr2O3	0.55	0.55
	GS 910-4	GS 311-1
Sulpher analyses
Sulpher Grade	0.0827	0.0235
Standard deviation	0.0038	0.0011
Confidence interval	0.00063	0.00018
Carbon analyses
Carbon Grade	0.0265	0.0102
Standard deviation	0.0013	0.0005
Confidence interval	positive/ negative 0.028%	positive/negative 0.01%
SO-18 is a certified internal reference material of ACME lab
GS 910-4 and GS 311-1 are certified sulpher reference materials of ACME lab
